# Supplementary material for: Nymphoides peltata Alleviates Patulin-Induced Glutamine Metabolic Stress and Epithelial Toxicity in Small Intestinal Epithelial Cells
Source: Toxins (Basel). 2025 Jul 3;17(7):337. doi: 10.3390/toxins17070337 (PMC12299487; doi:10.3390/toxins17070337)
Supplement: Supplementary file 1 [file toxins-17-00337-s001.zip]

Archive with 1 entries (1 files):
- toxins-3725162-supplementary.pdf
